# Supplementary material for: What Is Wellbeing, and What Is Important for Wellbeing? Indigenous Voices from across Canada
Source: Int J Environ Res Public Health. 2023 Aug 26;20(17):6656. doi: 10.3390/ijerph20176656 (PMC10487260; doi:10.3390/ijerph20176656)
Supplement: Supplementary file 1 [file ijerph-20-06656-s001.zip]

Archive with 1 entries (1 files):
- ijerph-2455044-supplemental materials.pdf
